# Supplementary material for: DeepSATA: A Deep Learning-Based Sequence Analyzer Incorporating the Transcription Factor Binding Affinity to Dissect the Effects of Non-Coding Genetic Variants
Source: Int J Mol Sci. 2023 Jul 27;24(15):12023. doi: 10.3390/ijms241512023 (PMC10418434; doi:10.3390/ijms241512023)
Supplement: Supplementary file 1 [file ijms-24-12023-s001.zip]

Archive with 1 entries (1 files):
- ijms-2473393-supplementary.xlsx
