# Supplementary material for: DeepSATA: A Deep Learning-Based Sequence Analyzer Incorporating the Transcription Factor Binding Affinity to Dissect the Effects of Non-Coding Genetic Variants
Source: Int J Mol Sci. 2023 Jul 27;24(15):12023. doi: 10.3390/ijms241512023 (PMC10418434; doi:10.3390/ijms241512023)
Supplement: Supplementary file 1 [file ijms-24-12023-s001.zip › ijms-2473393-supplementary.xlsx]

## Sheet: S1
Supplementary Table S1. Sources of mice and human ATAC-seq datasets.
For mice
Run	ReleaseDate	LoadDate	spots	bases	spots_with_mates	avgLength	size_MB	download_path	Experiment	LibraryName	LibraryStrategy	LibrarySelection	LibrarySource	LibraryLayout	InsertSize	InsertDev	Platform	Model	SRAStudy	BioProject	ProjectID	Sample	BioSample	SampleType	TaxID	ScientificName	SampleName	Sex	Tumor	CenterName	Submission	Consent
SRR8119842	2018-11-26 08:22:15	2019-08-30 21:29:25	85321769	8532176900	85321769	100	6079	https://sra-downloadb.be-md.ncbi.nlm.nih.gov/sos3/sra-pub-run-20/SRR8119842/SRR8119842.2	SRX4946144	Female_Abdominalfat_Rep1	ATAC-seq	other	GENOMIC	PAIRED	0	0	BGISEQ	BGISEQ-500	SRP167062	PRJNA497970	497970	SRS3988477	SAMN10290532	simple	10090	Mus musculus	Female_Abdominalfat_Rep1	female	no	BIG DATA CENTER	SRA799978	public
SRR8119843	2018-11-26 08:22:15	2019-08-30 21:14:41	82948120	8294812000	82948120	100	5951	https://sra-downloadb.be-md.ncbi.nlm.nih.gov/sos3/sra-pub-run-21/SRR8119843/SRR8119843.2	SRX4946143	Female_Abdominalfat_Rep2	ATAC-seq	other	GENOMIC	PAIRED	0	0	BGISEQ	BGISEQ-500	SRP167062	PRJNA497970	497970	SRS3988476	SAMN10290533	simple	10090	Mus musculus	Female_Abdominalfat_Rep2	female	no	BIG DATA CENTER	SRA799978	public
SRR8119844	2018-11-26 08:22:15	2019-08-30 17:47:52	49151698	4915169800	49151698	100	3705	https://sra-downloadb.be-md.ncbi.nlm.nih.gov/sos3/sra-pub-run-20/SRR8119844/SRR8119844.2	SRX4946142	Female_Adrenalgland_Rep1	ATAC-seq	other	GENOMIC	PAIRED	0	0	BGISEQ	BGISEQ-500	SRP167062	PRJNA497970	497970	SRS3988475	SAMN10290534	simple	10090	Mus musculus	Female_Adrenalgland_Rep1	female	no	BIG DATA CENTER	SRA799978	public
SRR8119845	2018-11-26 08:22:15	2019-08-30 21:10:23	74208205	7420820500	74208205	100	5630	https://sra-downloadb.be-md.ncbi.nlm.nih.gov/sos2/sra-pub-run-15/SRR8119845/SRR8119845.2	SRX4946141	Female_Adrenalgland_Rep2	ATAC-seq	other	GENOMIC	PAIRED	0	0	BGISEQ	BGISEQ-500	SRP167062	PRJNA497970	497970	SRS3988474	SAMN10290535	simple	10090	Mus musculus	Female_Adrenalgland_Rep2	female	no	BIG DATA CENTER	SRA799978	public
SRR8119846	2018-11-26 08:22:15	2019-08-30 19:21:59	67011861	6701186100	67011861	100	4816	https://sra-downloadb.be-md.ncbi.nlm.nih.gov/sos3/sra-pub-run-21/SRR8119846/SRR8119846.2	SRX4946140	Female_Brownfat_Rep1	ATAC-seq	other	GENOMIC	PAIRED	0	0	BGISEQ	BGISEQ-500	SRP167062	PRJNA497970	497970	SRS3988503	SAMN10290536	simple	10090	Mus musculus	Female_Brownfat_Rep1	female	no	BIG DATA CENTER	SRA799978	public
SRR8119847	2018-11-26 08:22:15	2019-08-30 21:44:27	80471208	8047120800	80471208	100	5700	https://sra-downloadb.be-md.ncbi.nlm.nih.gov/sos2/sra-pub-run-15/SRR8119847/SRR8119847.2	SRX4946139	Female_Brownfat_Rep2	ATAC-seq	other	GENOMIC	PAIRED	0	0	BGISEQ	BGISEQ-500	SRP167062	PRJNA497970	497970	SRS3988473	SAMN10290537	simple	10090	Mus musculus	Female_Brownfat_Rep2	female	no	BIG DATA CENTER	SRA799978	public
SRR8119848	2018-11-26 08:22:15	2019-08-30 16:58:17	22125999	2212599900	22125999	100	1715	https://sra-downloadb.be-md.ncbi.nlm.nih.gov/sos3/sra-pub-run-19/SRR8119848/SRR8119848.2	SRX4946138	Female_Cerebellum_Rep1	ATAC-seq	other	GENOMIC	PAIRED	0	0	BGISEQ	BGISEQ-500	SRP167062	PRJNA497970	497970	SRS3988472	SAMN10290538	simple	10090	Mus musculus	Female_Cerebellum_Rep1	female	no	BIG DATA CENTER	SRA799978	public
SRR8119849	2018-11-26 08:22:15	2019-08-30 22:13:47	90277853	9027785300	90277853	100	6573	https://sra-downloadb.be-md.ncbi.nlm.nih.gov/sos3/sra-pub-run-20/SRR8119849/SRR8119849.2	SRX4946137	Female_Cerebellum_Rep2	ATAC-seq	other	GENOMIC	PAIRED	0	0	BGISEQ	BGISEQ-500	SRP167062	PRJNA497970	497970	SRS3988471	SAMN10290539	simple	10090	Mus musculus	Female_Cerebellum_Rep2	female	no	BIG DATA CENTER	SRA799978	public
SRR8119850	2018-11-26 08:22:14	2019-08-30 20:04:48	75127393	7512739300	75127393	100	5320	https://sra-downloadb.be-md.ncbi.nlm.nih.gov/sos3/sra-pub-run-20/SRR8119850/SRR8119850.2	SRX4946136	Female_Cerebrum_Rep1	ATAC-seq	other	GENOMIC	PAIRED	0	0	BGISEQ	BGISEQ-500	SRP167062	PRJNA497970	497970	SRS3988470	SAMN10290540	simple	10090	Mus musculus	Female_Cerebrum_Rep1	female	no	BIG DATA CENTER	SRA799978	public
SRR8119851	2018-11-26 08:22:14	2019-08-30 19:04:48	66085209	6608520900	66085209	100	4772	https://sra-downloadb.be-md.ncbi.nlm.nih.gov/sos3/sra-pub-run-20/SRR8119851/SRR8119851.2	SRX4946135	Female_Cerebrum_Rep2	ATAC-seq	other	GENOMIC	PAIRED	0	0	BGISEQ	BGISEQ-500	SRP167062	PRJNA497970	497970	SRS3988468	SAMN10290541	simple	10090	Mus musculus	Female_Cerebrum_Rep2	female	no	BIG DATA CENTER	SRA799978	public
SRR8119856	2018-11-26 08:22:14	2019-08-31 01:16:08	119364053	11936405300	119364053	100	8062	https://sra-downloadb.be-md.ncbi.nlm.nih.gov/sos2/sra-pub-run-15/SRR8119856/SRR8119856.2	SRX4946130	Female_Heart_Rep1	ATAC-seq	other	GENOMIC	PAIRED	0	0	BGISEQ	BGISEQ-500	SRP167062	PRJNA497970	497970	SRS3988464	SAMN10290542	simple	10090	Mus musculus	Female_Heart_Rep1	female	no	BIG DATA CENTER	SRA799978	public
SRR8119857	2018-11-26 08:22:14	2019-08-31 01:25:11	134091139	13409113900	134091139	100	9032	https://sra-downloadb.be-md.ncbi.nlm.nih.gov/sos3/sra-pub-run-19/SRR8119857/SRR8119857.2	SRX4946129	Female_Heart_Rep2	ATAC-seq	other	GENOMIC	PAIRED	0	0	BGISEQ	BGISEQ-500	SRP167062	PRJNA497970	497970	SRS3988463	SAMN10290543	simple	10090	Mus musculus	Female_Heart_Rep2	female	no	BIG DATA CENTER	SRA799978	public
SRR8119858	2018-11-26 08:22:14	2019-08-30 17:27:04	45134548	4513454800	45134548	100	3450	https://sra-downloadb.be-md.ncbi.nlm.nih.gov/sos2/sra-pub-run-15/SRR8119858/SRR8119858.2	SRX4946128	Female_Kidney_Rep1	ATAC-seq	other	GENOMIC	PAIRED	0	0	BGISEQ	BGISEQ-500	SRP167062	PRJNA497970	497970	SRS3988462	SAMN10290544	simple	10090	Mus musculus	Female_Kidney_Rep1	female	no	BIG DATA CENTER	SRA799978	public
SRR8119859	2018-11-26 08:22:14	2019-08-30 17:48:27	54210600	5421060000	54210600	100	4051	https://sra-downloadb.be-md.ncbi.nlm.nih.gov/sos3/sra-pub-run-19/SRR8119859/SRR8119859.2	SRX4946127	Female_Kidney_Rep2	ATAC-seq	other	GENOMIC	PAIRED	0	0	BGISEQ	BGISEQ-500	SRP167062	PRJNA497970	497970	SRS3988461	SAMN10290545	simple	10090	Mus musculus	Female_Kidney_Rep2	female	no	BIG DATA CENTER	SRA799978	public
SRR8119852	2018-11-26 08:22:14	2019-08-30 20:15:20	68889889	6888988900	68889889	100	4879	https://sra-downloadb.be-md.ncbi.nlm.nih.gov/sos3/sra-pub-run-20/SRR8119852/SRR8119852.2	SRX4946134	Female_Liver_Rep1	ATAC-seq	other	GENOMIC	PAIRED	0	0	BGISEQ	BGISEQ-500	SRP167062	PRJNA497970	497970	SRS3988469	SAMN10290546	simple	10090	Mus musculus	Female_Liver_Rep1	female	no	BIG DATA CENTER	SRA799978	public
SRR8119853	2018-11-26 08:22:14	2019-08-30 21:03:58	69118177	6911817700	69118177	100	4876	https://sra-downloadb.be-md.ncbi.nlm.nih.gov/sos2/sra-pub-run-15/SRR8119853/SRR8119853.2	SRX4946133	Female_Liver_Rep2	ATAC-seq	other	GENOMIC	PAIRED	0	0	BGISEQ	BGISEQ-500	SRP167062	PRJNA497970	497970	SRS3988467	SAMN10290547	simple	10090	Mus musculus	Female_Liver_Rep2	female	no	BIG DATA CENTER	SRA799978	public
SRR8119854	2018-11-26 08:22:14	2019-08-30 21:15:54	90621883	9062188300	90621883	100	6410	https://sra-downloadb.be-md.ncbi.nlm.nih.gov/sos3/sra-pub-run-20/SRR8119854/SRR8119854.2	SRX4946132	Female_Lung_Rep1	ATAC-seq	other	GENOMIC	PAIRED	0	0	BGISEQ	BGISEQ-500	SRP167062	PRJNA497970	497970	SRS3988466	SAMN10290548	simple	10090	Mus musculus	Female_Lung_Rep1	female	no	BIG DATA CENTER	SRA799978	public
SRR8119855	2018-11-26 08:22:14	2019-08-30 19:41:18	61785409	6178540900	61785409	100	4430	https://sra-downloadb.be-md.ncbi.nlm.nih.gov/sos2/sra-pub-run-15/SRR8119855/SRR8119855.2	SRX4946131	Female_Lung_Rep2	ATAC-seq	other	GENOMIC	PAIRED	0	0	BGISEQ	BGISEQ-500	SRP167062	PRJNA497970	497970	SRS3988465	SAMN10290549	simple	10090	Mus musculus	Female_Lung_Rep2	female	no	BIG DATA CENTER	SRA799978	public
SRR8119862	2018-11-26 08:22:14	2019-08-30 20:44:46	78751202	7875120200	78751202	100	5657	https://sra-downloadb.be-md.ncbi.nlm.nih.gov/sos2/sra-pub-run-15/SRR8119862/SRR8119862.2	SRX4946124	Female_Mesentericfat_Rep1	ATAC-seq	other	GENOMIC	PAIRED	0	0	BGISEQ	BGISEQ-500	SRP167062	PRJNA497970	497970	SRS3988458	SAMN10290550	simple	10090	Mus musculus	Female_Mesentericfat_Rep1	female	no	BIG DATA CENTER	SRA799978	public
SRR8119863	2018-11-26 08:22:14	2019-08-30 18:38:15	81307747	8130774700	81307747	100	5744	https://sra-downloadb.be-md.ncbi.nlm.nih.gov/sos2/sra-pub-run-15/SRR8119863/SRR8119863.2	SRX4946123	Female_Mesentericfat_Rep2	ATAC-seq	other	GENOMIC	PAIRED	0	0	BGISEQ	BGISEQ-500	SRP167062	PRJNA497970	497970	SRS3988457	SAMN10290551	simple	10090	Mus musculus	Female_Mesentericfat_Rep2	female	no	BIG DATA CENTER	SRA799978	public
SRR8119816	2018-11-26 08:22:16	2019-08-30 15:51:06	55185637	5518563700	55185637	100	4149	https://sra-downloadb.be-md.ncbi.nlm.nih.gov/sos2/sra-pub-run-15/SRR8119816/SRR8119816.2	SRX4946170	Female_Ovary_Rep1	ATAC-seq	other	GENOMIC	PAIRED	0	0	BGISEQ	BGISEQ-500	SRP167062	PRJNA497970	497970	SRS3988504	SAMN10290552	simple	10090	Mus musculus	Female_Ovary_Rep1	female	no	BIG DATA CENTER	SRA799978	public
SRR8119815	2018-11-26 08:22:16	2019-08-30 16:36:01	19663453	1966345300	19663453	100	1531	https://sra-downloadb.be-md.ncbi.nlm.nih.gov/sos3/sra-pub-run-21/SRR8119815/SRR8119815.2	SRX4946171	Female_Ovary_Rep2	ATAC-seq	other	GENOMIC	PAIRED	0	0	BGISEQ	BGISEQ-500	SRP167062	PRJNA497970	497970	SRS3988505	SAMN10290553	simple	10090	Mus musculus	Female_Ovary_Rep2	female	no	BIG DATA CENTER	SRA799978	public
SRR8119818	2018-11-26 08:22:16	2019-08-30 16:27:07	17919046	1791904600	17919046	100	1513	https://sra-downloadb.be-md.ncbi.nlm.nih.gov/sos3/sra-pub-run-20/SRR8119818/SRR8119818.2	SRX4946168	Female_Pancreas_Rep1	ATAC-seq	other	GENOMIC	PAIRED	0	0	BGISEQ	BGISEQ-500	SRP167062	PRJNA497970	497970	SRS3988501	SAMN10290554	simple	10090	Mus musculus	Female_Pancreas_Rep1	female	no	BIG DATA CENTER	SRA799978	public
SRR8119817	2018-11-26 08:22:16	2019-08-30 18:14:48	53598211	5359821100	53598211	100	4357	https://sra-downloadb.be-md.ncbi.nlm.nih.gov/sos3/sra-pub-run-20/SRR8119817/SRR8119817.2	SRX4946169	Female_Pancreas_Rep2	ATAC-seq	other	GENOMIC	PAIRED	0	0	BGISEQ	BGISEQ-500	SRP167062	PRJNA497970	497970	SRS3988502	SAMN10290555	simple	10090	Mus musculus	Female_Pancreas_Rep2	female	no	BIG DATA CENTER	SRA799978	public
SRR8119822	2018-11-26 08:22:16	2019-08-30 17:40:36	47113411	4711341100	47113411	100	3618	https://sra-downloadb.be-md.ncbi.nlm.nih.gov/sos3/sra-pub-run-20/SRR8119822/SRR8119822.2	SRX4946164	Female_Spleen_Rep1	ATAC-seq	other	GENOMIC	PAIRED	0	0	BGISEQ	BGISEQ-500	SRP167062	PRJNA497970	497970	SRS3988497	SAMN10290558	simple	10090	Mus musculus	Female_Spleen_Rep1	female	no	BIG DATA CENTER	SRA799978	public
SRR8119821	2018-11-26 08:22:16	2019-08-30 18:08:11	53479446	5347944600	53479446	100	4049	https://sra-downloadb.be-md.ncbi.nlm.nih.gov/sos3/sra-pub-run-20/SRR8119821/SRR8119821.2	SRX4946165	Female_Spleen_Rep2	ATAC-seq	other	GENOMIC	PAIRED	0	0	BGISEQ	BGISEQ-500	SRP167062	PRJNA497970	497970	SRS3988498	SAMN10290559	simple	10090	Mus musculus	Female_Spleen_Rep2	female	no	BIG DATA CENTER	SRA799978	public
SRR8119824	2018-11-26 08:22:15	2019-08-30 16:14:53	35309789	3530978900	35309789	100	2933	https://sra-downloadb.be-md.ncbi.nlm.nih.gov/sos2/sra-pub-run-15/SRR8119824/SRR8119824.2	SRX4946162	Female_Thymus_Rep1	ATAC-seq	other	GENOMIC	PAIRED	0	0	BGISEQ	BGISEQ-500	SRP167062	PRJNA497970	497970	SRS3988495	SAMN10290560	simple	10090	Mus musculus	Female_Thymus_Rep1	female	no	BIG DATA CENTER	SRA799978	public
SRR8119823	2018-11-26 08:22:15	2019-08-30 17:25:44	44799376	4479937600	44799376	100	3719	https://sra-downloadb.be-md.ncbi.nlm.nih.gov/sos3/sra-pub-run-19/SRR8119823/SRR8119823.2	SRX4946163	Female_Thymus_Rep2	ATAC-seq	other	GENOMIC	PAIRED	0	0	BGISEQ	BGISEQ-500	SRP167062	PRJNA497970	497970	SRS3988496	SAMN10290561	simple	10090	Mus musculus	Female_Thymus_Rep2	female	no	BIG DATA CENTER	SRA799978	public
SRR8119875	2018-11-26 08:22:14	2019-08-30 18:40:56	33465739	3346573900	33465739	100	2575	https://sra-downloadb.be-md.ncbi.nlm.nih.gov/sos3/sra-pub-run-19/SRR8119875/SRR8119875.2	SRX4946111	Female_Uterus_Rep1	ATAC-seq	other	GENOMIC	PAIRED	0	0	BGISEQ	BGISEQ-500	SRP167062	PRJNA497970	497970	SRS3988447	SAMN10290562	simple	10090	Mus musculus	Female_Uterus_Rep1	female	no	BIG DATA CENTER	SRA799978	public
SRR8119876	2018-11-26 08:22:14	2019-08-30 18:02:21	45414747	4541474700	45414747	100	3420	https://sra-downloadb.be-md.ncbi.nlm.nih.gov/sos3/sra-pub-run-21/SRR8119876/SRR8119876.2	SRX4946110	Female_Uterus_Rep2	ATAC-seq	other	GENOMIC	PAIRED	0	0	BGISEQ	BGISEQ-500	SRP167062	PRJNA497970	497970	SRS3988444	SAMN10290563	simple	10090	Mus musculus	Female_Uterus_Rep2	female	no	BIG DATA CENTER	SRA799978	public
SRR8119868	2018-11-26 08:22:14	2019-08-30 17:00:26	49116732	4911673200	49116732	100	3743	https://sra-downloadb.be-md.ncbi.nlm.nih.gov/sos2/sra-pub-run-15/SRR8119868/SRR8119868.2	SRX4946118	Male_Adrenalgland_Rep1	ATAC-seq	other	GENOMIC	PAIRED	0	0	BGISEQ	BGISEQ-500	SRP167062	PRJNA497970	497970	SRS3988452	SAMN10290564	simple	10090	Mus musculus	Male_Adrenalgland_Rep1	male	no	BIG DATA CENTER	SRA799978	public
SRR8119874	2018-11-26 08:22:14	2019-08-30 23:12:03	107041063	10704106300	107041063	100	7711	https://sra-downloadb.be-md.ncbi.nlm.nih.gov/sos3/sra-pub-run-21/SRR8119874/SRR8119874.2	SRX4946112	Male_Adrenalgland_Rep2	ATAC-seq	other	GENOMIC	PAIRED	0	0	BGISEQ	BGISEQ-500	SRP167062	PRJNA497970	497970	SRS3988446	SAMN10290565	simple	10090	Mus musculus	Male_Adrenalgland_Rep2	male	no	BIG DATA CENTER	SRA799978	public
SRR8119813	2018-11-26 08:22:16	2019-08-30 16:34:40	42357607	4235760700	42357607	100	3240	https://sra-downloadb.be-md.ncbi.nlm.nih.gov/sos3/sra-pub-run-19/SRR8119813/SRR8119813.2	SRX4946173	Male_Bladder_Rep1	ATAC-seq	other	GENOMIC	PAIRED	0	0	BGISEQ	BGISEQ-500	SRP167062	PRJNA497970	497970	SRS3988507	SAMN10290566	simple	10090	Mus musculus	Male_Bladder_Rep1	male	no	BIG DATA CENTER	SRA799978	public
SRR8119814	2018-11-26 08:22:16	2019-08-30 23:11:03	106197660	10619766000	106197660	100	7599	https://sra-downloadb.be-md.ncbi.nlm.nih.gov/sos2/sra-pub-run-15/SRR8119814/SRR8119814.2	SRX4946172	Male_Bladder_Rep2	ATAC-seq	other	GENOMIC	PAIRED	0	0	BGISEQ	BGISEQ-500	SRP167062	PRJNA497970	497970	SRS3988506	SAMN10290567	simple	10090	Mus musculus	Male_Bladder_Rep2	male	no	BIG DATA CENTER	SRA799978	public
SRR8119877	2018-11-26 08:22:13	2019-08-30 19:25:23	86629421	8662942100	86629421	100	6282	https://sra-downloadb.be-md.ncbi.nlm.nih.gov/sos3/sra-pub-run-20/SRR8119877/SRR8119877.2	SRX4946109	Male_Brownfat_Rep1	ATAC-seq	other	GENOMIC	PAIRED	0	0	BGISEQ	BGISEQ-500	SRP167062	PRJNA497970	497970	SRS3988443	SAMN10290568	simple	10090	Mus musculus	Male_Brownfat_Rep1	male	no	BIG DATA CENTER	SRA799978	public
SRR8119812	2018-11-26 08:22:16	2019-08-30 18:03:00	68164267	6816426700	68164267	100	4890	https://sra-downloadb.be-md.ncbi.nlm.nih.gov/sos2/sra-pub-run-15/SRR8119812/SRR8119812.2	SRX4946174	Male_Brownfat_Rep2	ATAC-seq	other	GENOMIC	PAIRED	0	0	BGISEQ	BGISEQ-500	SRP167062	PRJNA497970	497970	SRS3988508	SAMN10290569	simple	10090	Mus musculus	Male_Brownfat_Rep2	male	no	BIG DATA CENTER	SRA799978	public
SRR8119860	2018-11-26 08:22:14	2019-08-30 14:51:19	26976432	2697643200	26976432	100	2092	https://sra-downloadb.be-md.ncbi.nlm.nih.gov/sos3/sra-pub-run-21/SRR8119860/SRR8119860.2	SRX4946126	Male_Cerebellum_Rep1	ATAC-seq	other	GENOMIC	PAIRED	0	0	BGISEQ	BGISEQ-500	SRP167062	PRJNA497970	497970	SRS3988460	SAMN10290570	simple	10090	Mus musculus	Male_Cerebellum_Rep1	male	no	BIG DATA CENTER	SRA799978	public
SRR8119861	2018-11-26 08:22:14	2019-08-30 22:49:08	79446637	7944663700	79446637	100	5847	https://sra-downloadb.be-md.ncbi.nlm.nih.gov/sos2/sra-pub-run-15/SRR8119861/SRR8119861.2	SRX4946125	Male_Cerebellum_Rep2	ATAC-seq	other	GENOMIC	PAIRED	0	0	BGISEQ	BGISEQ-500	SRP167062	PRJNA497970	497970	SRS3988459	SAMN10290571	simple	10090	Mus musculus	Male_Cerebellum_Rep2	male	no	BIG DATA CENTER	SRA799978	public
SRR8119837	2018-11-26 08:22:15	2019-08-31 02:02:31	117780857	11778085700	117780857	100	8231	https://sra-downloadb.be-md.ncbi.nlm.nih.gov/sos3/sra-pub-run-20/SRR8119837/SRR8119837.2	SRX4946149	Male_Cerebrum_Rep1	ATAC-seq	other	GENOMIC	PAIRED	0	0	BGISEQ	BGISEQ-500	SRP167062	PRJNA497970	497970	SRS3988482	SAMN10290572	simple	10090	Mus musculus	Male_Cerebrum_Rep1	male	no	BIG DATA CENTER	SRA799978	public
SRR8119836	2018-11-26 08:22:15	2019-08-30 22:37:27	95609513	9560951300	95609513	100	6780	https://sra-downloadb.be-md.ncbi.nlm.nih.gov/sos2/sra-pub-run-15/SRR8119836/SRR8119836.2	SRX4946150	Male_Cerebrum_Rep2	ATAC-seq	other	GENOMIC	PAIRED	0	0	BGISEQ	BGISEQ-500	SRP167062	PRJNA497970	497970	SRS3988484	SAMN10290573	simple	10090	Mus musculus	Male_Cerebrum_Rep2	male	no	BIG DATA CENTER	SRA799978	public
SRR8119835	2018-11-26 08:22:15	2019-08-30 20:18:07	78934424	7893442400	78934424	100	5437	https://sra-downloadb.be-md.ncbi.nlm.nih.gov/sos3/sra-pub-run-20/SRR8119835/SRR8119835.2	SRX4946151	Male_Heart_Rep1	ATAC-seq	other	GENOMIC	PAIRED	0	0	BGISEQ	BGISEQ-500	SRP167062	PRJNA497970	497970	SRS3988483	SAMN10290574	simple	10090	Mus musculus	Male_Heart_Rep1	male	no	BIG DATA CENTER	SRA799978	public
SRR8119834	2018-11-26 08:22:15	2019-08-30 20:07:27	68132765	6813276500	68132765	100	4704	https://sra-downloadb.be-md.ncbi.nlm.nih.gov/sos3/sra-pub-run-20/SRR8119834/SRR8119834.2	SRX4946152	Male_Heart_Rep2	ATAC-seq	other	GENOMIC	PAIRED	0	0	BGISEQ	BGISEQ-500	SRP167062	PRJNA497970	497970	SRS3988485	SAMN10290575	simple	10090	Mus musculus	Male_Heart_Rep2	male	no	BIG DATA CENTER	SRA799978	public
SRR8119833	2018-11-26 08:22:15	2019-08-30 16:52:12	37799310	3779931000	37799310	100	2914	https://sra-downloadb.be-md.ncbi.nlm.nih.gov/sos3/sra-pub-run-21/SRR8119833/SRR8119833.2	SRX4946153	Male_Kidney_Rep1	ATAC-seq	other	GENOMIC	PAIRED	0	0	BGISEQ	BGISEQ-500	SRP167062	PRJNA497970	497970	SRS3988487	SAMN10290576	simple	10090	Mus musculus	Male_Kidney_Rep1	male	no	BIG DATA CENTER	SRA799978	public
SRR8119832	2018-11-26 08:22:15	2019-08-30 19:17:38	64142822	6414282200	64142822	100	4805	https://sra-downloadb.be-md.ncbi.nlm.nih.gov/sos3/sra-pub-run-20/SRR8119832/SRR8119832.2	SRX4946154	Male_Kidney_Rep2	ATAC-seq	other	GENOMIC	PAIRED	0	0	BGISEQ	BGISEQ-500	SRP167062	PRJNA497970	497970	SRS3988486	SAMN10290577	simple	10090	Mus musculus	Male_Kidney_Rep2	male	no	BIG DATA CENTER	SRA799978	public
SRR8119831	2018-11-26 08:22:15	2019-08-30 17:38:15	62551193	6255119300	62551193	100	4665	https://sra-downloadb.be-md.ncbi.nlm.nih.gov/sos3/sra-pub-run-20/SRR8119831/SRR8119831.2	SRX4946155	Male_Largeintestine_Rep1	ATAC-seq	other	GENOMIC	PAIRED	0	0	BGISEQ	BGISEQ-500	SRP167062	PRJNA497970	497970	SRS3988488	SAMN10290578	simple	10090	Mus musculus	Male_Largeintestine_Rep1	male	no	BIG DATA CENTER	SRA799978	public
SRR8119830	2018-11-26 08:22:15	2019-08-30 15:38:22	29622984	2962298400	29622984	100	2293	https://sra-downloadb.be-md.ncbi.nlm.nih.gov/sos3/sra-pub-run-20/SRR8119830/SRR8119830.2	SRX4946156	Male_Largeintestine_Rep2	ATAC-seq	other	GENOMIC	PAIRED	0	0	BGISEQ	BGISEQ-500	SRP167062	PRJNA497970	497970	SRS3988490	SAMN10290579	simple	10090	Mus musculus	Male_Largeintestine_Rep2	male	no	BIG DATA CENTER	SRA799978	public
SRR8119839	2018-11-26 08:22:15	2019-08-31 00:16:15	103365455	10336545500	103365455	100	7293	https://sra-downloadb.be-md.ncbi.nlm.nih.gov/sos3/sra-pub-run-21/SRR8119839/SRR8119839.2	SRX4946147	Male_Liver_Rep1	ATAC-seq	other	GENOMIC	PAIRED	0	0	BGISEQ	BGISEQ-500	SRP167062	PRJNA497970	497970	SRS3988480	SAMN10290580	simple	10090	Mus musculus	Male_Liver_Rep1	male	no	BIG DATA CENTER	SRA799978	public
SRR8119838	2018-11-26 08:22:15	2019-08-31 00:02:45	97318224	9731822400	97318224	100	6883	https://sra-downloadb.be-md.ncbi.nlm.nih.gov/sos3/sra-pub-run-20/SRR8119838/SRR8119838.2	SRX4946148	Male_Liver_Rep2	ATAC-seq	other	GENOMIC	PAIRED	0	0	BGISEQ	BGISEQ-500	SRP167062	PRJNA497970	497970	SRS3988481	SAMN10290581	simple	10090	Mus musculus	Male_Liver_Rep2	male	no	BIG DATA CENTER	SRA799978	public
SRR8119864	2018-11-26 08:22:14	2019-08-30 16:00:19	54273839	5427383900	54273839	100	3871	https://sra-downloadb.be-md.ncbi.nlm.nih.gov/sos3/sra-pub-run-20/SRR8119864/SRR8119864.2	SRX4946122	Male_Lung_Rep1	ATAC-seq	other	GENOMIC	PAIRED	0	0	BGISEQ	BGISEQ-500	SRP167062	PRJNA497970	497970	SRS3988456	SAMN10290582	simple	10090	Mus musculus	Male_Lung_Rep1	male	no	BIG DATA CENTER	SRA799978	public
SRR8119865	2018-11-26 08:22:14	2019-08-30 18:37:06	78370901	7837090100	78370901	100	5582	https://sra-downloadb.be-md.ncbi.nlm.nih.gov/sos3/sra-pub-run-20/SRR8119865/SRR8119865.2	SRX4946121	Male_Lung_Rep2	ATAC-seq	other	GENOMIC	PAIRED	0	0	BGISEQ	BGISEQ-500	SRP167062	PRJNA497970	497970	SRS3988455	SAMN10290583	simple	10090	Mus musculus	Male_Lung_Rep2	male	no	BIG DATA CENTER	SRA799978	public
SRR8119866	2018-11-26 08:22:14	2019-08-30 20:41:46	77634893	7763489300	77634893	100	5621	https://sra-downloadb.be-md.ncbi.nlm.nih.gov/sos3/sra-pub-run-19/SRR8119866/SRR8119866.2	SRX4946120	Male_Mesentericfat_Rep1	ATAC-seq	other	GENOMIC	PAIRED	0	0	BGISEQ	BGISEQ-500	SRP167062	PRJNA497970	497970	SRS3988454	SAMN10290584	simple	10090	Mus musculus	Male_Mesentericfat_Rep1	male	no	BIG DATA CENTER	SRA799978	public
SRR8119867	2018-11-26 08:22:14	2019-08-30 21:33:23	101018886	10101888600	101018886	100	7164	https://sra-downloadb.be-md.ncbi.nlm.nih.gov/sos3/sra-pub-run-21/SRR8119867/SRR8119867.2	SRX4946119	Male_Mesentericfat_Rep2	ATAC-seq	other	GENOMIC	PAIRED	0	0	BGISEQ	BGISEQ-500	SRP167062	PRJNA497970	497970	SRS3988453	SAMN10290585	simple	10090	Mus musculus	Male_Mesentericfat_Rep2	male	no	BIG DATA CENTER	SRA799978	public
SRR8119841	2018-11-26 08:22:15	2019-08-30 17:52:11	45991942	4599194200	45991942	100	3552	https://sra-downloadb.be-md.ncbi.nlm.nih.gov/sos3/sra-pub-run-20/SRR8119841/SRR8119841.2	SRX4946145	Male_Pancreas_Rep1	ATAC-seq	other	GENOMIC	PAIRED	0	0	BGISEQ	BGISEQ-500	SRP167062	PRJNA497970	497970	SRS3988478	SAMN10290586	simple	10090	Mus musculus	Male_Pancreas_Rep1	male	no	BIG DATA CENTER	SRA799978	public
SRR8119869	2018-11-26 08:22:14	2019-08-30 23:03:40	119490494	11949049400	119490494	100	8676	https://sra-downloadb.be-md.ncbi.nlm.nih.gov/sos3/sra-pub-run-20/SRR8119869/SRR8119869.2	SRX4946117	Male_Pancreas_Rep2	ATAC-seq	other	GENOMIC	PAIRED	0	0	BGISEQ	BGISEQ-500	SRP167062	PRJNA497970	497970	SRS3988451	SAMN10290587	simple	10090	Mus musculus	Male_Pancreas_Rep2	male	no	BIG DATA CENTER	SRA799978	public
SRR8119870	2018-11-26 08:22:14	2019-08-30 18:12:01	58778779	5877877900	58778779	100	4353	https://sra-downloadb.be-md.ncbi.nlm.nih.gov/sos3/sra-pub-run-21/SRR8119870/SRR8119870.2	SRX4946116	Male_Skeletalmuscle_Rep1	ATAC-seq	other	GENOMIC	PAIRED	0	0	BGISEQ	BGISEQ-500	SRP167062	PRJNA497970	497970	SRS3988450	SAMN10290588	simple	10090	Mus musculus	Male_Skeletalmuscle_Rep1	male	no	BIG DATA CENTER	SRA799978	public
SRR8119871	2018-11-26 08:22:14	2019-08-31 00:16:48	107412066	10741206600	107412066	100	7996	https://sra-downloadb.be-md.ncbi.nlm.nih.gov/sos3/sra-pub-run-21/SRR8119871/SRR8119871.2	SRX4946115	Male_Skeletalmuscle_Rep2	ATAC-seq	other	GENOMIC	PAIRED	0	0	BGISEQ	BGISEQ-500	SRP167062	PRJNA497970	497970	SRS3988449	SAMN10290589	simple	10090	Mus musculus	Male_Skeletalmuscle_Rep2	male	no	BIG DATA CENTER	SRA799978	public
SRR8119872	2018-11-26 08:22:14	2019-08-30 19:44:04	59802654	5980265400	59802654	100	4463	https://sra-downloadb.be-md.ncbi.nlm.nih.gov/sos2/sra-pub-run-15/SRR8119872/SRR8119872.2	SRX4946114	Male_Smallintestine_Rep1	ATAC-seq	other	GENOMIC	PAIRED	0	0	BGISEQ	BGISEQ-500	SRP167062	PRJNA497970	497970	SRS3988448	SAMN10290590	simple	10090	Mus musculus	Male_Smallintestine_Rep1	male	no	BIG DATA CENTER	SRA799978	public
SRR8119873	2018-11-26 08:22:14	2019-08-30 18:18:40	63448556	6344855600	63448556	100	4691	https://sra-downloadb.be-md.ncbi.nlm.nih.gov/sos2/sra-pub-run-15/SRR8119873/SRR8119873.2	SRX4946113	Male_Smallintestine_Rep2	ATAC-seq	other	GENOMIC	PAIRED	0	0	BGISEQ	BGISEQ-500	SRP167062	PRJNA497970	497970	SRS3988445	SAMN10290591	simple	10090	Mus musculus	Male_Smallintestine_Rep2	male	no	BIG DATA CENTER	SRA799978	public
SRR8119827	2018-11-26 08:22:15	2019-08-30 17:35:33	48192789	4819278900	48192789	100	3660	https://sra-downloadb.be-md.ncbi.nlm.nih.gov/sos2/sra-pub-run-15/SRR8119827/SRR8119827.2	SRX4946159	Male_Spleen_Rep1	ATAC-seq	other	GENOMIC	PAIRED	0	0	BGISEQ	BGISEQ-500	SRP167062	PRJNA497970	497970	SRS3988492	SAMN10290592	simple	10090	Mus musculus	Male_Spleen_Rep1	male	no	BIG DATA CENTER	SRA799978	public
SRR8119826	2018-11-26 08:22:15	2019-08-30 17:50:18	49634334	4963433400	49634334	100	3720	https://sra-downloadb.be-md.ncbi.nlm.nih.gov/sos2/sra-pub-run-15/SRR8119826/SRR8119826.2	SRX4946160	Male_Spleen_Rep2	ATAC-seq	other	GENOMIC	PAIRED	0	0	BGISEQ	BGISEQ-500	SRP167062	PRJNA497970	497970	SRS3988493	SAMN10290593	simple	10090	Mus musculus	Male_Spleen_Rep2	male	no	BIG DATA CENTER	SRA799978	public
SRR8119829	2018-11-26 08:22:15	2019-08-30 21:41:32	73069067	7306906700	73069067	100	5458	https://sra-downloadb.be-md.ncbi.nlm.nih.gov/sos3/sra-pub-run-21/SRR8119829/SRR8119829.2	SRX4946157	Male_Stomach_Rep1	ATAC-seq	other	GENOMIC	PAIRED	0	0	BGISEQ	BGISEQ-500	SRP167062	PRJNA497970	497970	SRS3988491	SAMN10290594	simple	10090	Mus musculus	Male_Stomach_Rep1	male	no	BIG DATA CENTER	SRA799978	public
SRR8119828	2018-11-26 08:22:15	2019-08-30 14:56:37	26845737	2684573700	26845737	100	2078	https://sra-downloadb.be-md.ncbi.nlm.nih.gov/sos3/sra-pub-run-19/SRR8119828/SRR8119828.2	SRX4946158	Male_Stomach_Rep2	ATAC-seq	other	GENOMIC	PAIRED	0	0	BGISEQ	BGISEQ-500	SRP167062	PRJNA497970	497970	SRS3988489	SAMN10290595	simple	10090	Mus musculus	Male_Stomach_Rep2	male	no	BIG DATA CENTER	SRA799978	public
SRR8119825	2018-11-26 08:22:15	2019-08-30 17:35:25	54145406	5414540600	54145406	100	4060	https://sra-downloadb.be-md.ncbi.nlm.nih.gov/sos2/sra-pub-run-15/SRR8119825/SRR8119825.2	SRX4946161	Male_Thymus_Rep1	ATAC-seq	other	GENOMIC	PAIRED	0	0	BGISEQ	BGISEQ-500	SRP167062	PRJNA497970	497970	SRS3988494	SAMN10290596	simple	10090	Mus musculus	Male_Thymus_Rep1	male	no	BIG DATA CENTER	SRA799978	public
SRR8119840	2018-11-26 08:22:15	2019-08-30 19:02:16	65649441	6564944100	65649441	100	4942	https://sra-downloadb.be-md.ncbi.nlm.nih.gov/sos3/sra-pub-run-19/SRR8119840/SRR8119840.2	SRX4946146	Male_Thymus_Rep2	ATAC-seq	other	GENOMIC	PAIRED	0	0	BGISEQ	BGISEQ-500	SRP167062	PRJNA497970	497970	SRS3988479	SAMN10290597	simple	10090	Mus musculus	Male_Thymus_Rep2	male	no	BIG DATA CENTER	SRA799978	public
For human
File accession	Biosample term name	Biological replicate(s)	Technical replicate(s)	Audit WARNING	Audit NOT_COMPLIANT	Audit ERROR
ENCFF007FAW	gastroesophageal sphincter	1	1_1	moderate library complexity, mild to moderate bottlenecking
ENCFF010OKL	gastroesophageal sphincter	1	1_1	moderate library complexity, mild to moderate bottlenecking
ENCFF141QUY	adrenal gland	1	1_1	moderate library complexity
ENCFF383HYL	adrenal gland	1	1_1	moderate library complexity
ENCFF724EWH	adrenal gland	1	1_1
ENCFF010JOP	adrenal gland	1	1_1
ENCFF824VXG	uterus	1	1_1, 1_2	moderate library complexity, mild to moderate bottlenecking
ENCFF852IXW	uterus	1	1_1, 1_2	moderate library complexity, mild to moderate bottlenecking
ENCFF042XJO	psoas muscle	1	1_1, 1_2
ENCFF615ZFR	psoas muscle	1	1_1, 1_2
ENCFF056KYH	heart left ventricle	1	1_1, 1_2	moderate library complexity, mild to moderate bottlenecking
ENCFF784DTK	heart left ventricle	1	1_1, 1_2	moderate library complexity, mild to moderate bottlenecking
ENCFF664YGN	tibial artery	1	1_1	moderate library complexity, mild to moderate bottlenecking
ENCFF944FFG	tibial artery	1	1_1	moderate library complexity, mild to moderate bottlenecking
ENCFF308AVB	heart left ventricle	1	1_1, 1_2	moderate number of reproducible peaks, moderate library complexity
ENCFF925LST	heart left ventricle	1	1_1, 1_2	moderate number of reproducible peaks, moderate library complexity
ENCFF830CUE	sciatic nerve	1	1_1, 1_2	moderate library complexity, mild to moderate bottlenecking
ENCFF177FIT	sciatic nerve	1	1_1, 1_2	moderate library complexity, mild to moderate bottlenecking
ENCFF119EAP	Right ventricle myocardium inferior	1	1_1, 1_2	moderate library complexity, mild to moderate bottlenecking
ENCFF704TOI	Right ventricle myocardium inferior	1	1_1, 1_2	moderate library complexity, mild to moderate bottlenecking
ENCFF238IKD	heart right ventricle	1	1_1, 1_2	moderate library complexity, mild to moderate bottlenecking
ENCFF078RSS	heart right ventricle	1	1_1, 1_2	moderate library complexity, mild to moderate bottlenecking
ENCFF952MBN	adrenal gland	1	1_1, 1_2	moderate library complexity, mild to moderate bottlenecking
ENCFF994UIF	adrenal gland	1	1_1, 1_2	moderate library complexity, mild to moderate bottlenecking
ENCFF379DHP	body of pancreas	1	1_1
ENCFF135VYM	body of pancreas	1	1_1
ENCFF682VUY	thyroid gland	1	1_1
ENCFF677LVV	thyroid gland	1	1_1
ENCFF497SGQ	ovary	1	1_2, 1_3	moderate library complexity, mild to moderate bottlenecking
ENCFF813JTC	ovary	1	1_2, 1_3	moderate library complexity, mild to moderate bottlenecking
ENCFF024FED	psoas muscle	1	1_1, 1_2	moderate library complexity, mild to moderate bottlenecking
ENCFF834CDO	psoas muscle	1	1_1, 1_2	moderate library complexity, mild to moderate bottlenecking
ENCFF459ANK	heart left ventricle	1	1_1, 1_2	moderate library complexity, mild to moderate bottlenecking
ENCFF947DKR	heart left ventricle	1	1_1, 1_2	moderate library complexity, mild to moderate bottlenecking
ENCFF029YUG	pancreas	1	1_1, 1_2	moderate library complexity, mild to moderate bottlenecking
ENCFF769RKF	pancreas	1	1_1, 1_2	moderate library complexity, mild to moderate bottlenecking
ENCFF442JHH	heart right ventricle	1	1_1, 1_2	moderate library complexity, mild to moderate bottlenecking
ENCFF743QND	heart right ventricle	1	1_1, 1_2	moderate library complexity, mild to moderate bottlenecking
ENCFF252LJK	psoas muscle	1	1_1, 1_2	moderate library complexity, mild to moderate bottlenecking
ENCFF138XPQ	psoas muscle	1	1_1, 1_2	moderate library complexity, mild to moderate bottlenecking
ENCFF849FQV	gastrocnemius medialis	1	1_1
ENCFF482YBU	gastrocnemius medialis	1	1_1
ENCFF985WPD	left ventricle myocardium superior	1	1_1, 1_2	moderate library complexity, mild to moderate bottlenecking
ENCFF915ERB	left ventricle myocardium superior	1	1_1, 1_2	moderate library complexity, mild to moderate bottlenecking
ENCFF202HFP	ovary	1	1_1, 1_2	moderate library complexity, mild to moderate bottlenecking
ENCFF871DTB	ovary	1	1_1, 1_2	moderate library complexity, mild to moderate bottlenecking
ENCFF352CYR	pancreas	1	1_1, 1_2	moderate library complexity, mild to moderate bottlenecking
ENCFF707EUL	pancreas	1	1_1, 1_2	moderate library complexity, mild to moderate bottlenecking
ENCFF035COG	heart left ventricle	1	1_1, 1_2	moderate library complexity, mild to moderate bottlenecking
ENCFF568NPG	heart left ventricle	1	1_1, 1_2	moderate library complexity, mild to moderate bottlenecking
ENCFF770GTB	right lobe of liver	1	1_1, 1_2
ENCFF415YNL	right lobe of liver	1	1_1, 1_2
ENCFF188RKV	left lobe of liver	1	1_1, 1_2	moderate library complexity, mild to moderate bottlenecking
ENCFF840DCE	left lobe of liver	1	1_1, 1_2	moderate library complexity, mild to moderate bottlenecking
ENCFF437VNC	pancreas	1	1_1, 1_2	moderate library complexity, mild to moderate bottlenecking
ENCFF305BGH	pancreas	1	1_1, 1_2	moderate library complexity, mild to moderate bottlenecking
ENCFF189LZA	lower lobe of right lung	1	1_1, 1_2	moderate library complexity, mild to moderate bottlenecking
ENCFF482IAF	lower lobe of right lung	1	1_1, 1_2	moderate library complexity, mild to moderate bottlenecking
ENCFF351HBR	adrenal gland	1	1_1, 1_2	moderate library complexity, mild to moderate bottlenecking
ENCFF541GYF	adrenal gland	1	1_1, 1_2	moderate library complexity, mild to moderate bottlenecking
ENCFF168WTX	mesenteric fat pad	1, 2	1_1, 2_1	moderate library complexity, mild to moderate bottlenecking
ENCFF706NIP	mesenteric fat pad	1, 2	1_1, 2_1	moderate library complexity, mild to moderate bottlenecking
ENCFF385EPA	mucosa of urinary bladder	1	1_1, 1_2
ENCFF173XEU	mucosa of urinary bladder	1	1_1, 1_2
ENCFF677EWJ	fallopian tube	1	1_1, 1_2
ENCFF098LZT	fallopian tube	1	1_1, 1_2
ENCFF316QSG	mucosa of descending colon	1	1_1, 1_2	moderate library complexity, mild to moderate bottlenecking
ENCFF191ZOC	mucosa of descending colon	1	1_1, 1_2	moderate library complexity, mild to moderate bottlenecking
ENCFF678PAI	pancreas	1	1_1, 1_2	moderate library complexity, mild to moderate bottlenecking
ENCFF512DHS	pancreas	1	1_1, 1_2	moderate library complexity, mild to moderate bottlenecking
ENCFF425LSL	psoas muscle	1	1_1, 1_2	moderate library complexity
ENCFF297RNG	psoas muscle	1	1_1, 1_2	moderate library complexity
ENCFF721WEZ	mucosa of descending colon	1	1_1, 1_2	moderate library complexity, mild to moderate bottlenecking
ENCFF972ATK	mucosa of descending colon	1	1_1, 1_2	moderate library complexity, mild to moderate bottlenecking
ENCFF276MUO	gastrocnemius medialis	1	1_1
ENCFF080IAR	gastrocnemius medialis	1	1_1
ENCFF631JIS	right lobe of liver	1	1_1, 1_2	moderate library complexity, mild to moderate bottlenecking
ENCFF107YGB	right lobe of liver	1	1_1, 1_2	moderate library complexity, mild to moderate bottlenecking
ENCFF380AEO	ovary	1	1_1, 1_2	moderate library complexity, mild to moderate bottlenecking
ENCFF365PDX	ovary	1	1_1, 1_2	moderate library complexity, mild to moderate bottlenecking
ENCFF021YOJ	heart right ventricle	1	1_1, 1_2	moderate library complexity, mild to moderate bottlenecking
ENCFF169LSG	heart right ventricle	1	1_1, 1_2	moderate library complexity, mild to moderate bottlenecking
ENCFF985FDY	ovary	1	1_1, 1_2	moderate library complexity, mild to moderate bottlenecking
ENCFF117BJT	ovary	1	1_1, 1_2	moderate library complexity, mild to moderate bottlenecking
ENCFF318SNW	right lobe of liver	1	1_1, 1_2	moderate library complexity, mild to moderate bottlenecking
ENCFF588WOT	right lobe of liver	1	1_1, 1_2	moderate library complexity, mild to moderate bottlenecking
ENCFF590JRI	adrenal gland	1	1_1, 1_2	moderate library complexity, mild to moderate bottlenecking
ENCFF097KAQ	adrenal gland	1	1_1, 1_2	moderate library complexity, mild to moderate bottlenecking
ENCFF892DCS	sciatic nerve	1	1_1, 1_2	moderate library complexity, mild to moderate bottlenecking
ENCFF436AWP	sciatic nerve	1	1_1, 1_2	moderate library complexity, mild to moderate bottlenecking
ENCFF065JHK	adrenal gland	1	1_1, 1_2	moderate library complexity, mild to moderate bottlenecking
ENCFF466OIH	adrenal gland	1	1_1, 1_2	moderate library complexity, mild to moderate bottlenecking
ENCFF385DEZ	right lobe of liver	1	1_1, 1_2	moderate library complexity, mild to moderate bottlenecking
ENCFF370OCL	right lobe of liver	1	1_1, 1_2	moderate library complexity, mild to moderate bottlenecking
ENCFF585EVR	psoas muscle	1	1_1, 1_2
ENCFF616OVJ	psoas muscle	1	1_1, 1_2
ENCFF241UNR	left cardiac atrium	1	1_1, 1_2	moderate library complexity, mild to moderate bottlenecking
ENCFF836SLB	left cardiac atrium	1	1_1, 1_2	moderate library complexity, mild to moderate bottlenecking
ENCFF447ZCO	upper lobe of right lung	1	1_1, 1_2	moderate library complexity, mild to moderate bottlenecking
ENCFF906HOT	upper lobe of right lung	1	1_1, 1_2	moderate library complexity, mild to moderate bottlenecking
ENCFF442AAP	right cardiac atrium	1	1_1, 1_2	moderate library complexity
ENCFF197LRI	right cardiac atrium	1	1_1, 1_2	moderate library complexity
ENCFF320CXX	heart right ventricle	1	1_1, 1_2	moderate library complexity, mild to moderate bottlenecking
ENCFF232HLL	heart right ventricle	1	1_1, 1_2	moderate library complexity, mild to moderate bottlenecking
ENCFF899TQV	lower lobe of left lung	1	1_1, 1_2	moderate library complexity, mild to moderate bottlenecking
ENCFF540AHY	lower lobe of left lung	1	1_1, 1_2	moderate library complexity, mild to moderate bottlenecking
ENCFF239LME	heart left ventricle	1	1_1, 1_2	moderate library complexity, mild to moderate bottlenecking
ENCFF135EYC	heart left ventricle	1	1_1, 1_2	moderate library complexity, mild to moderate bottlenecking
ENCFF951OFF	sigmoid colon	1	1_1	moderate library complexity, mild to moderate bottlenecking
ENCFF452WBJ	sigmoid colon	1	1_1	moderate library complexity, mild to moderate bottlenecking
ENCFF580HLQ	mucosa of gallbladder	1	1_1, 1_2	moderate library complexity
ENCFF275SKT	mucosa of gallbladder	1	1_1, 1_2	moderate library complexity
ENCFF730GBE	adrenal gland	1	1_1, 1_2	moderate library complexity, mild to moderate bottlenecking
ENCFF802GII	adrenal gland	1	1_1, 1_2	moderate library complexity, mild to moderate bottlenecking
ENCFF563UYM	transverse colon	1	1_1	moderate library complexity, mild to moderate bottlenecking
ENCFF196BRS	transverse colon	1	1_1	moderate library complexity, mild to moderate bottlenecking
ENCFF164WOV	fallopian tube	1	1_1, 1_2
ENCFF555ZYW	fallopian tube	1	1_1, 1_2
ENCFF803AAK	left cardiac atrium	1	1_1, 1_2	moderate library complexity, mild to moderate bottlenecking
ENCFF163NMR	left cardiac atrium	1	1_1, 1_2	moderate library complexity, mild to moderate bottlenecking
ENCFF854ULK	right lobe of liver	1	1_1, 1_2	moderate library complexity, mild to moderate bottlenecking
ENCFF394CHS	right lobe of liver	1	1_1, 1_2	moderate library complexity, mild to moderate bottlenecking
ENCFF901RIY	lower lobe of right lung	1	1_1, 1_2	moderate library complexity, mild to moderate bottlenecking
ENCFF382VVV	lower lobe of right lung	1	1_1, 1_2	moderate library complexity, mild to moderate bottlenecking
ENCFF249IVZ	heart right ventricle	1	1_1, 1_2	moderate library complexity, mild to moderate bottlenecking
ENCFF535VTB	heart right ventricle	1	1_1, 1_2	moderate library complexity, mild to moderate bottlenecking
ENCFF344CDB	heart right ventricle	1	1_1, 1_2	moderate library complexity, mild to moderate bottlenecking
ENCFF472QAR	heart right ventricle	1	1_1, 1_2	moderate library complexity, mild to moderate bottlenecking
ENCFF252GCN	heart right ventricle	1	1_1, 1_2	moderate number of reproducible peaks, moderate library complexity, mild to moderate bottlenecking
ENCFF327UXV	heart right ventricle	1	1_1, 1_2	moderate number of reproducible peaks, moderate library complexity, mild to moderate bottlenecking
ENCFF081FUV	colonic mucosa	1, 2	1_1, 1_2, 2_1, 2_2	moderate library complexity, mild to moderate bottlenecking
ENCFF547UCM	colonic mucosa	1, 2	1_1, 1_2, 2_1, 2_2	moderate library complexity, mild to moderate bottlenecking
ENCFF082LFJ	pancreas	1	1_1, 1_2	moderate library complexity, mild to moderate bottlenecking
ENCFF480ITE	pancreas	1	1_1, 1_2	moderate library complexity, mild to moderate bottlenecking
ENCFF944MZI	posterior vena cava	1	1_2, 1_3	moderate library complexity, mild to moderate bottlenecking
ENCFF680JZM	posterior vena cava	1	1_2, 1_3	moderate library complexity, mild to moderate bottlenecking
ENCFF118ENX	heart right ventricle	1	1_1, 1_2	moderate library complexity
ENCFF343RCO	heart right ventricle	1	1_1, 1_2	moderate library complexity
ENCFF009YES	left colon	1	1_1, 1_2	moderate library complexity, mild to moderate bottlenecking
ENCFF354HJX	left colon	1	1_1, 1_2	moderate library complexity, mild to moderate bottlenecking
ENCFF012BKZ	heart right ventricle	1	1_1, 1_2	moderate library complexity, mild to moderate bottlenecking
ENCFF744EKU	heart right ventricle	1	1_1, 1_2	moderate library complexity, mild to moderate bottlenecking
ENCFF052DWZ	left lung	1	1_1, 1_2	moderate library complexity
ENCFF344XEB	left lung	1	1_1, 1_2	moderate library complexity
ENCFF302RSQ	esophagus mucosa	1	1_1, 1_2
ENCFF068ISD	esophagus mucosa	1	1_1, 1_2
ENCFF626RXO	right cardiac atrium	1	1_1, 1_2	moderate library complexity, mild to moderate bottlenecking
ENCFF340FNF	right cardiac atrium	1	1_1, 1_2	moderate library complexity, mild to moderate bottlenecking
ENCFF880EHI	stomach	1	1_1	moderate library complexity, mild to moderate bottlenecking
ENCFF906PME	stomach	1	1_1	moderate library complexity, mild to moderate bottlenecking

## Sheet: S2
Supplementary Table S2. Sources of pigs, chickens, and cattle ATAC-seq datasets.
pigs	https://www.ncbi.nlm.nih.gov/geo/query/acc.cgi?acc=GSE143288
cattle	https://farm.cse.ucdavis.edu/~ckern/Nature_Communications_2020/Peak_Calls/Cattle/
chickens	https://farm.cse.ucdavis.edu/~ckern/Nature_Communications_2020/Peak_Calls/Chicken/

## Sheet: S3
Supplementary Table S3. AUC values for mice, pigs, cattle, human, and chickens.
mice
model	Female_Abdominalfat	Female_Adrenalgland	Female_Brownfat	Female_Cerebellum	Female_Cerebrum	Female_Heart	Female_Kidney	Female_Liver	Female_Lung	Female_Mesentericfat	Female_Ovary	Female_Pancreas	Female_Spleen	Female_Thymus	Female_Uterus	Male_Adrenalgland	Male_Bladder	Male_Brownfat	Male_Cerebellum	Male_Cerebrum	Male_Heart	Male_Kidney	Male_Largeintestine	Male_Liver	Male_Lung	Male_Mesentericfat	Male_Pancreas	Male_Skeletalmuscle	Male_Smallintestine	Male_Spleen	Male_Stomach	Male_Thymus	Average
DeepSATA	0.898862	0.923095	0.839183	0.805699	0.829263	0.871102	0.846015	0.827162	0.789111	0.879748	0.910968	0.822909	0.920077	0.884865	0.888903	0.899465	0.841489	0.840495	0.820874	0.827818	0.880473	0.82798	0.793886	0.784694	0.785451	0.857403	0.79093	0.909644	0.881422	0.914317	0.837114	0.884099	0.853579
DeepSEA	0.812633	0.890145	0.781665	0.763539	0.659064	0.834422	0.77617	0.743457	0.760458	0.822301	0.889775	0.793182	0.857278	0.809571	0.879975	0.862608	0.820848	0.78295	0.78882	0.652904	0.848552	0.76177	0.731406	0.667498	0.751156	0.808754	0.745749	0.88933	0.826074	0.851923	0.801274	0.811953	0.796163
Basset	0.802567	0.88365	0.759152	0.744064	0.642967	0.813632	0.758661	0.714721	0.74484	0.806781	0.881971	0.768813	0.843125	0.798449	0.866465	0.853694	0.803987	0.756468	0.766255	0.633825	0.828533	0.740736	0.706105	0.639348	0.736151	0.789041	0.724662	0.870278	0.797265	0.837865	0.775185	0.799826	0.777784
mice training from reducing the three-dimensional space back to two-dimensional space while keeping the 14 features (4 basic nucleotides and 10 TFs)
model	Female_Abdominalfat	Female_Adrenalgland	Female_Brownfat	Female_Cerebellum	Female_Cerebrum	Female_Heart	Female_Kidney	Female_Liver	Female_Lung	Female_Mesentericfat	Female_Ovary	Female_Pancreas	Female_Spleen	Female_Thymus	Female_Uterus	Male_Adrenalgland	Male_Bladder	Male_Brownfat	Male_Cerebellum	Male_Cerebrum	Male_Heart	Male_Kidney	Male_Largeintestine	Male_Liver	Male_Lung	Male_Mesentericfat	Male_Pancreas	Male_Skeletalmuscle	Male_Smallintestine	Male_Spleen	Male_Stomach	Male_Thymus	Average
DeepSATA	0.867314	0.907051	0.795801	0.775961	0.781499	0.847062	0.805939	0.796614	0.777531	0.860882	0.892008	0.809337	0.897152	0.852847	0.883809	0.878102	0.827434	0.799621	0.803059	0.77587	0.856438	0.792737	0.760858	0.747546	0.772801	0.842385	0.767038	0.892099	0.848353	0.889905	0.81598	0.855414	0.827389
mice training from top 11-20 TFs instead of top 10TFs
model	Female_Abdominalfat	Female_Adrenalgland	Female_Brownfat	Female_Cerebellum	Female_Cerebrum	Female_Heart	Female_Kidney	Female_Liver	Female_Lung	Female_Mesentericfat	Female_Ovary	Female_Pancreas	Female_Spleen	Female_Thymus	Female_Uterus	Male_Adrenalgland	Male_Bladder	Male_Brownfat	Male_Cerebellum	Male_Cerebrum	Male_Heart	Male_Kidney	Male_Largeintestine	Male_Liver	Male_Lung	Male_Mesentericfat	Male_Pancreas	Male_Skeletalmuscle	Male_Smallintestine	Male_Spleen	Male_Stomach	Male_Thymus	Average
DeepSATA	0.892795	0.916281	0.828997	0.804878	0.809017	0.859793	0.842839	0.819464	0.787052	0.87342	0.905484	0.817563	0.914478	0.879253	0.889703	0.890459	0.83375	0.832863	0.81713	0.811863	0.87177	0.827235	0.772795	0.786002	0.782533	0.851535	0.785777	0.90347	0.870287	0.905788	0.827048	0.87886	0.846568
mice randomly select eight tissues
model	Female_Adrenalgland	Female_Pancreas	Female_Uterus	Male_Brownfat	Male_Cerebrum	Male_Largeintestine	Male_Skeletalmuscle	Male_Smallintestine	Average
DeepSATA	0.856254	0.803208	0.870432	0.780649	0.807938	0.789719	0.841467	0.874242	0.827989
DeepSEA	0.82843	0.737358	0.829089	0.726247	0.585222	0.674276	0.816094	0.771545	0.746033
Basset	0.839518	0.770163	0.862475	0.747924	0.615284	0.704478	0.830681	0.803909	0.771804
pigs
model	Duroc_Fat	Duroc_Heart	Duroc_Liver	Duroc_Muscle	Duroc_Spleen	ES_Fat	ES_Heart	ES_Liver	ES_Muscle	ES_Spleen	LW_Fat	LW_Liver	LW_Muscle	MS_Fat	MS_Liver	MS_Muscle	Average
DeepSATA	0.816912	0.800687	0.757704	0.811674	0.758437	0.791011	0.726172	0.751814	0.80086	0.792806	0.794646	0.752667	0.798757	0.817622	0.707328	0.777269	0.778523
DeepSEA	0.814841	0.799241	0.752421	0.809631	0.755196	0.785772	0.723556	0.749027	0.796331	0.791594	0.791564	0.745793	0.792412	0.817144	0.696942	0.771993	0.774591
Basset	0.752323	0.749496	0.714181	0.747592	0.699596	0.707756	0.671881	0.710249	0.729299	0.768013	0.716329	0.712151	0.732299	0.740986	0.65541	0.694318	0.718867
cattle
model	adipose	Cerebellum	Cortex	Hypothalamus	Liver	Lung	Muscle	Spleen	Average
DeepSATA	0.754702	0.645516	0.792355	0.887499	0.79258	0.757195	0.74208	0.804626	0.772069
DeepSEA	0.750669	0.635839	0.787834	0.883136	0.794011	0.75159	0.734263	0.81171	0.768631
Basset	0.750157	0.610243	0.800857	0.894732	0.792639	0.748023	0.74073	0.808616	0.76825
human
model	adrenal_gland	body_of_pancreas	colonic_mucosa	esophagus_mucosa	fallopian_tube	gastrocnemius_medialis	gastroesophageal_sphincter	heart_left_ventricle	heart_right_ventricle	left_cardiac_atrium	left_colon	left_lobe_of_liver	left_lung	left_ventricle_myocardium_superior	lower_lobe_of_left_lung	lower_lobe_of_right_lung	mesenteric_fat_pad	mucosa_of_descending_colon	mucosa_of_gallbladder	mucosa_of_urinary_bladder	ovary	pancreas	posterior_vena_cava	psoas_muscle	right_cardiac_atrium	right_lobe_of_liver	Right_ventricle_myocardium_inferior	sciatic_nerve	sigmoid_colon	stomach	thyroid_gland	tibial_artery	transverse_colon	upper_lobe_of_right_lung	uterus	Average
DeepSATA	0.714923	0.786728	0.709829	0.783803	0.715592	0.771634	0.826607	0.770361	0.762165	0.78131	0.710256	0.698677	0.734521	0.757113	0.722348	0.763543	0.760802	0.714759	0.700493	0.756237	0.7649	0.710783	0.794377	0.740918	0.796463	0.689191	0.7974	0.763919	0.824707	0.820023	0.752861	0.81795	0.780673	0.79541	0.779732	0.759172
DeepSEA	0.70063	0.790417	0.711055	0.781263	0.72332	0.763808	0.814378	0.763963	0.756584	0.7651	0.708459	0.704528	0.731532	0.747916	0.731297	0.765408	0.749301	0.716169	0.704656	0.755167	0.75958	0.716119	0.771727	0.73875	0.787697	0.694987	0.786794	0.752424	0.813922	0.819328	0.751591	0.802359	0.778611	0.804532	0.774313	0.755362
Basset	0.628922	0.746534	0.670727	0.712068	0.694832	0.719909	0.773297	0.733487	0.729934	0.727203	0.667308	0.668598	0.686781	0.723126	0.681736	0.739132	0.713548	0.679298	0.659078	0.710135	0.738616	0.672296	0.724072	0.703564	0.761972	0.65986	0.756234	0.721332	0.770318	0.787952	0.724401	0.761463	0.740861	0.767388	0.742151	0.717089
human randomly select eight tissues
model	adrenal_gland	esophagus_mucosa	left_colon	left_ventricle_myocardium_superior	mucosa_of_descending_colon	mucosa_of_gallbladder	posterior_vena_cava	Right_ventricle_myocardium_inferior	Average
DeepSATA	0.687777	0.777293	0.701209	0.730619	0.716614	0.692519	0.765988	0.768634	0.730082
DeepSEA	0.684569	0.763516	0.708901	0.739116	0.716097	0.690705	0.763063	0.769371	0.729417
Basset	0.637117	0.714266	0.665399	0.72139	0.675433	0.654106	0.721206	0.749488	0.692301
chickens
model	adipose	Cerebellum	Cortex	Hypothalamus	Liver	Lung	Muscle	Spleen	Average
DeepSATA	0.67169	0.972009	0.866026	0.621948	0.645924	0.864988	0.68515	0.62752	0.744407
DeepSEA	0.659895	0.970754	0.853702	0.617042	0.634	0.856123	0.674831	0.620165	0.735814
Basset	0.651579	0.952769	0.827643	0.588281	0.62537	0.871674	0.668007	0.594398	0.722465

## Sheet: S4
Supplementary Table S4. AUC values and sequence similarities for cross-species predictions.
	same-species predictions		cross-sepcies predictions
species: pigs	training samples: pigs		training samples: Male mice			species	tissue	AUC	sequence similarity
predicted sample names	DeepSEA	DeepSATA	DeepSEA	DeepSATA		pigs	heart	0.676401	0.0700121
Heart_Duroc	0.799241	0.800687	0.723232	0.749854			liver	0.741656	0.0943354
Heart_ES	0.723556	0.726172	0.570041	0.602949			muscle	0.726824	0.0232824
Liver_Duroc	0.752421	0.757704	0.703427	0.755331			spleen	0.745385	0.0533689
Liver_ES	0.749027	0.751814	0.714853	0.753478		cattle	cerebellum	0.489073	0.0520969
Liver_LW	0.745793	0.752667	0.700347	0.753757			liver	0.801494	0.114023
Liver_MS	0.696942	0.707328	0.643981	0.704057			lung	0.72554	0.0678625
Muscle_Duroc	0.809631	0.811674	0.717281	0.747669			muscle	0.738638	0.0271514
Muscle_ES	0.796331	0.80086	0.693906	0.726841			spleen	0.766952	0.0624603
Muscle_LW	0.792412	0.798757	0.705762	0.736576		chickens	cerebellum	0.971618	0.1825
Muscle_MS	0.771993	0.777269	0.660618	0.69621			liver	0.724828	0.157088
Spleen_Duroc	0.755196	0.758437	0.679783	0.720898			lung	0.858618	0.184297
Spleen_ES	0.791594	0.792806	0.757433	0.769873			muscle	0.697338	0.0535714
							spleen	0.699769	0.106618
species: cattle	training samples: cattle		training samples: Male mice
predicted sample names	DeepSEA	DeepSATA	DeepSEA	DeepSATA
Cerebellum	0.635839	0.645516	0.47202	0.489073
Liver	0.794011	0.79258	0.757108	0.801494
Lung	0.75159	0.757195	0.71488	0.72554
Muscle	0.734263	0.74208	0.715634	0.738638
Spleen	0.81171	0.804626	0.776438	0.766952
species: chickens	training samples: chickens		training samples: Male mice
predicted sample names	DeepSEA	DeepSATA	DeepSEA	DeepSATA
Cerebellum	0.970754	0.972009	0.954889	0.971618
Liver	0.634	0.645924	0.638164	0.724828
Lung	0.856123	0.864988	0.865383	0.858618
Muscle	0.674831	0.68515	0.664018	0.697338
Spleen	0.620165	0.62752	0.599291	0.699769

## Sheet: S5
Supplementary Table S5. Enriched GWAS traits of DeepSATA and DeepSEA significant SNPs.
DeepSATA									DeepSEA
Traits	k	n	m	N	p	fdr	enrichment		Traits	k	n	m	N	p	fdr	enrichment
texture	397	2114	3647	23116	5.57446e-05	0.00144936	1.19		Meatcolor	376	2094	3595	23116	0.000960647	0.0249768	1.155
Reproductivetraits	372	2114	3467	23116	0.000317441	0.00406	1.173		Anatomy	774	2094	7911	23116	0.0031294	0.0322545	1.08
ConductivityImpedance	248	2114	2227	23116	0.000468462	0.00406	1.218		texture	374	2094	3647	23116	0.00372167	0.0322545	1.132
Fattyacidcontent	676	2114	6767	23116	0.00238863	0.0155261	1.092		Chemistry	291	2094	2863	23116	0.0160934	0.101856	1.122
fatness	1126	2114	11772	23116	0.0127399	0.0662474	1.046		Reproductivetraits	347	2094	3467	23116	0.0195878	0.101856	1.105
Eyecolor	38	2114	333	23116	0.0914893	0.372333	1.248		Growth	1009	2094	10766	23116	0.0634148	0.255335	1.035
Chemistry	280	2114	2863	23116	0.11107	0.372333	1.069		fatness	1099	2094	11772	23116	0.0704716	0.255335	1.031
Anatomy	749	2114	7911	23116	0.114564	0.372333	1.035		Enzymeactivity	10	2094	67	23116	0.0785647	0.255335	1.648
Littertraits	640	2114	6766	23116	0.149233	0.431118	1.034		Littertraits	637	2094	6766	23116	0.117613	0.339772	1.039
feedintake	162	2114	1681	23116	0.245676	0.638757	1.054		Reproductiveorgans	342	2094	3585	23116	0.144686	0.376182	1.053
bloodparameters	831	2114	8949	23116	0.285126	0.673934	1.015		conformation	435	2094	4632	23116	0.19643	0.46429	1.037
flavor	88	2114	931	23116	0.387017	0.838537	1.034		feedconversion	295	2094	3151	23116	0.271139	0.535625	1.033
pH	312	2114	3388	23116	0.454891	0.909782	1.007		ConductivityImpedance	210	2094	2227	23116	0.271466	0.535625	1.041
Meatcolor	326	2114	3595	23116	0.579325	0.925697	0.992		bloodparameters	823	2094	8949	23116	0.288413	0.535625	1.015
defects	128	2114	1435	23116	0.634236	0.925697	0.975		pH	312	2094	3388	23116	0.380851	0.624663	1.017
Coatcharacteristics	12	2114	140	23116	0.636256	0.925697	0.937		feedintake	156	2094	1681	23116	0.384408	0.624663	1.024
conformation	416	2114	4632	23116	0.67664	0.925697	0.982		flavor	84	2094	931	23116	0.533041	0.815239	0.996
Lifetimeproduction	9	2114	112	23116	0.705966	0.925697	0.879		Pathogensandparasites	56	2094	636	23116	0.610025	0.852403	0.972
Enzymeactivity	5	2114	67	23116	0.74506	0.925697	0.816		Coatcharacteristics	12	2094	140	23116	0.62291	0.852403	0.946
Immunecapacity	355	2114	4010	23116	0.768532	0.925697	0.968		Fattyacidcontent	604	2094	6767	23116	0.683034	0.887945	0.985
feedconversion	277	2114	3151	23116	0.780264	0.925697	0.961		Diseasesusceptibility	157	2094	1821	23116	0.762624	0.944201	0.952
Pathogensandparasites	53	2114	636	23116	0.783282	0.925697	0.911		Eyecolor	25	2094	333	23116	0.86342	0.997332	0.829
Diseasesusceptibility	155	2114	1821	23116	0.846092	0.956451	0.931		Behavioral	318	2094	3843	23116	0.971282	0.997332	0.913
Reproductiveorgans	304	2114	3585	23116	0.938657	0.988957	0.927		Lifetimeproduction	5	2094	112	23116	0.978322	0.997332	0.493
Growth	940	2114	10766	23116	0.980456	0.988957	0.955		Immunecapacity	329	2094	4010	23116	0.983106	0.997332	0.906
Behavioral	315	2114	3843	23116	0.988957	0.988957	0.896		defects	102	2094	1435	23116	0.997332	0.997332	0.785
fdr < 0.05

## Sheet: S6
Supplementary Table S6. PCC of 5-fold cross validation.
	BF_cv1	BF_cv2	BF_cv3	BF_cv4	BF_cv5	mean	median
Array	0.344575	0.432585	0.40282	0.420875	0.41071	0.402313	0.41071
DeepSEA	0.331307	0.45548	0.400542	0.442589	0.43252	0.412487	0.43252
DeepSATA	0.338531	0.457108	0.406386	0.444262	0.439617	0.417181	0.439617
DeepSEA_top30k+	0.319518	0.451097	0.392702	0.432697	0.429372	0.405077	0.429372
DeepSATA_top30k+	0.332847	0.457204	0.408498	0.444211	0.441379	0.416828	0.441379

## Sheet: S7
Supplementary Table S7. AUC values for all mouse samples across 10 groups.
model	set	Female_Abdominalfat	Female_Adrenalgland	Female_Brownfat	Female_Cerebellum	Female_Cerebrum	Female_Heart	Female_Kidney	Female_Liver	Female_Lung	Female_Mesentericfat	Female_Ovary	Female_Pancreas	Female_Spleen	Female_Thymus	Female_Uterus	Male_Adrenalgland	Male_Bladder	Male_Brownfat	Male_Cerebellum	Male_Cerebrum	Male_Heart	Male_Kidney	Male_Largeintestine	Male_Liver	Male_Lung	Male_Mesentericfat	Male_Pancreas	Male_Skeletalmuscle	Male_Smallintestine	Male_Spleen	Male_Stomach	Male_Thymus	average
DeepSATA	1	0.881311	0.896928	0.814748	0.794519	0.798715	0.853313	0.83122	0.828258	0.781882	0.85691	0.897701	0.813257	0.905191	0.85938	0.875589	0.8666	0.821952	0.826042	0.814458	0.79923	0.866609	0.80895	0.761256	0.793491	0.77989	0.84739	0.7931	0.896012	0.869697	0.907139	0.817264	0.865909	0.838247
DeepSATA	2	0.87327	0.905618	0.809731	0.796003	0.789166	0.846851	0.82337	0.806964	0.770438	0.862837	0.896239	0.81159	0.891263	0.85446	0.883393	0.878092	0.814961	0.815493	0.820828	0.778098	0.843952	0.806055	0.757469	0.770082	0.76727	0.845479	0.786922	0.890642	0.850492	0.895189	0.813419	0.861374	0.831782
DeepSATA	3	0.898862	0.923095	0.839183	0.805699	0.829263	0.871102	0.846015	0.827162	0.789111	0.879748	0.910968	0.822909	0.920077	0.884865	0.888903	0.899465	0.841489	0.840495	0.820874	0.827818	0.880473	0.82798	0.793886	0.784694	0.785451	0.857403	0.79093	0.909644	0.881422	0.914317	0.837114	0.884099	0.853579
DeepSATA	4	0.886444	0.899087	0.82117	0.819011	0.799069	0.857064	0.84188	0.82297	0.784982	0.861235	0.904456	0.817077	0.913287	0.868561	0.884644	0.869715	0.81675	0.83264	0.825718	0.804304	0.856969	0.822396	0.771464	0.781625	0.773924	0.84923	0.787296	0.88539	0.864583	0.912954	0.810439	0.878084	0.841388
DeepSATA	5	0.880398	0.905413	0.818028	0.79626	0.807989	0.85439	0.853875	0.827814	0.783419	0.871749	0.902908	0.831657	0.9018	0.872518	0.888997	0.885398	0.844169	0.827558	0.827076	0.811998	0.870368	0.824777	0.769707	0.792715	0.776882	0.852943	0.802717	0.912729	0.860888	0.911194	0.84365	0.875622	0.846488
DeepSATA	6	0.887745	0.908293	0.828347	0.803777	0.805833	0.862559	0.850027	0.831079	0.786815	0.866992	0.900186	0.82727	0.905952	0.875598	0.889715	0.885497	0.836857	0.830264	0.820698	0.803376	0.86609	0.830908	0.770667	0.792345	0.784245	0.857582	0.80583	0.909871	0.87677	0.9037	0.83613	0.878538	0.847486
DeepSATA	7	0.895786	0.899374	0.820212	0.815851	0.811513	0.860772	0.855318	0.834623	0.782383	0.869323	0.905798	0.829328	0.913249	0.877021	0.910941	0.876307	0.865557	0.8309	0.825611	0.814165	0.87195	0.822537	0.786869	0.794385	0.77936	0.853544	0.801999	0.898256	0.880728	0.914488	0.846169	0.883648	0.850874
DeepSATA	8	0.886033	0.893881	0.825443	0.799019	0.79511	0.853601	0.847664	0.832927	0.776749	0.86515	0.901385	0.829088	0.907145	0.870331	0.876652	0.87529	0.830968	0.829698	0.825916	0.7997	0.875801	0.826527	0.766554	0.796131	0.774876	0.853326	0.797586	0.893049	0.866266	0.906124	0.829226	0.874706	0.843185
DeepSATA	9	0.885698	0.900618	0.817972	0.807543	0.791433	0.852296	0.827305	0.807667	0.776713	0.866322	0.886246	0.82012	0.909482	0.860685	0.893046	0.877884	0.826664	0.826708	0.819991	0.794322	0.863443	0.805348	0.756915	0.775516	0.778722	0.848687	0.787887	0.897506	0.848495	0.906455	0.816503	0.866404	0.837519
DeepSATA	10	0.869487	0.890398	0.81831	0.800055	0.800312	0.851734	0.830943	0.822924	0.770009	0.85697	0.891952	0.814064	0.893602	0.861127	0.88142	0.857488	0.819798	0.826843	0.821528	0.796915	0.858504	0.812051	0.757141	0.790984	0.768934	0.845701	0.794658	0.880298	0.86409	0.900119	0.813767	0.862496	0.835144
																																	mean:	0.842569
DeepSEA	1	0.881085	0.898263	0.819295	0.79642	0.793485	0.85513	0.825721	0.825333	0.784517	0.856468	0.898331	0.812168	0.903467	0.855585	0.872309	0.869793	0.819994	0.831032	0.815821	0.79479	0.866728	0.802829	0.760375	0.78847	0.782403	0.847524	0.791779	0.899581	0.867651	0.907449	0.814404	0.864216	0.837576
DeepSEA	2	0.800439	0.857748	0.74821	0.764325	0.666065	0.820177	0.758399	0.724237	0.73242	0.815028	0.87881	0.775077	0.835752	0.792715	0.865722	0.840825	0.791737	0.74609	0.783972	0.648008	0.811944	0.738062	0.725787	0.664743	0.731571	0.803966	0.746279	0.870395	0.80284	0.843756	0.783813	0.803444	0.780386
DeepSEA	3	0.812633	0.890145	0.781665	0.763539	0.659064	0.834422	0.77617	0.743457	0.760458	0.822301	0.889775	0.793182	0.857278	0.809571	0.879975	0.862608	0.820848	0.78295	0.78882	0.652904	0.848552	0.76177	0.731406	0.667498	0.751156	0.808754	0.745749	0.88933	0.826074	0.851923	0.801274	0.811953	0.796163
DeepSEA	4	0.88512	0.902075	0.823456	0.815818	0.802827	0.8584	0.853344	0.822753	0.783414	0.86461	0.908509	0.823748	0.91208	0.869611	0.881749	0.876965	0.817971	0.83669	0.823967	0.807256	0.859955	0.829127	0.771191	0.785011	0.774196	0.849616	0.799059	0.900518	0.865859	0.916132	0.8146	0.879611	0.844226
DeepSEA	5	0.877797	0.907979	0.816255	0.801072	0.802556	0.853075	0.841787	0.818574	0.783466	0.869795	0.903773	0.826993	0.895846	0.874098	0.886737	0.887232	0.83901	0.822803	0.829488	0.810988	0.869581	0.811853	0.76338	0.78572	0.778436	0.852113	0.799465	0.909586	0.854358	0.908998	0.837652	0.876627	0.843659
DeepSEA	6	0.888624	0.908435	0.817933	0.802063	0.797498	0.862109	0.83517	0.822296	0.785946	0.868929	0.902017	0.825148	0.906719	0.878411	0.887313	0.886538	0.835177	0.82353	0.818059	0.794464	0.865394	0.813671	0.764325	0.77654	0.782528	0.857291	0.800613	0.902585	0.869012	0.901985	0.830551	0.87856	0.84342
DeepSEA	7	0.890293	0.895949	0.825609	0.807923	0.806442	0.858631	0.855565	0.836217	0.784629	0.872184	0.905223	0.832901	0.907061	0.873487	0.90789	0.871534	0.860087	0.836885	0.820885	0.812897	0.871972	0.825726	0.77419	0.792515	0.778756	0.856102	0.800169	0.892027	0.879763	0.90965	0.842164	0.878216	0.848861
DeepSEA	8	0.896309	0.902956	0.825259	0.805951	0.817858	0.859114	0.853942	0.839374	0.777981	0.872455	0.902721	0.834829	0.917229	0.884178	0.887714	0.883874	0.86021	0.833393	0.827064	0.819936	0.879824	0.830897	0.786121	0.80572	0.775447	0.857452	0.807381	0.900219	0.875269	0.915828	0.853995	0.885587	0.852378
DeepSEA	9	0.890196	0.904796	0.822628	0.806576	0.79998	0.860039	0.839844	0.819541	0.778347	0.871036	0.892354	0.825903	0.912825	0.870029	0.894274	0.881419	0.825829	0.831954	0.821625	0.806403	0.870063	0.82329	0.761998	0.78447	0.781093	0.854096	0.793838	0.89982	0.854567	0.91006	0.819836	0.87799	0.843335
DeepSEA	10	0.876249	0.902896	0.817511	0.798441	0.807096	0.851674	0.835091	0.821737	0.774763	0.857139	0.893591	0.813133	0.899508	0.86703	0.882093	0.870184	0.821881	0.824873	0.821145	0.800968	0.860319	0.819996	0.759392	0.788687	0.774623	0.844557	0.793186	0.879922	0.861602	0.899817	0.814463	0.866669	0.837507
means the groups used in analyses.																																	mean:	0.832751

## Sheet: S8
Supplementary Table S8. The mean AUC values for all mouse samples across 10 groups.
Sample names	DeepSATA (Average of 10 groups)	DeepSEA (Average of 10 groups)
Female_Abdominalfat	0.884503	0.869874
Female_Adrenalgland	0.902271	0.897124
Female_Brownfat	0.821314	0.809782
Female_Cerebellum	0.803774	0.796213
Female_Cerebrum	0.80284	0.775287
Female_Heart	0.856368	0.851277
Female_Kidney	0.840762	0.827503
Female_Liver	0.824239	0.807352
Female_Lung	0.78025	0.774594
Female_Mesentericfat	0.865723	0.856994
Female_Ovary	0.899784	0.89751
Female_Pancreas	0.821636	0.816308
Female_Spleen	0.906105	0.894776
Female_Thymus	0.868455	0.857472
Female_Uterus	0.88733	0.884578
Male_Adrenalgland	0.877173	0.873097
Male_Bladder	0.831916	0.829275
Male_Brownfat	0.828664	0.81702
Male_Cerebellum	0.82227	0.815085
Male_Cerebrum	0.802993	0.774862
Male_Heart	0.865416	0.860433
Male_Kidney	0.818753	0.805722
Male_Largeintestine	0.769193	0.759817
Male_Liver	0.787197	0.763938
Male_Lung	0.776955	0.771021
Male_Mesentericfat	0.851128	0.843147
Male_Pancreas	0.794892	0.787752
Male_Skeletalmuscle	0.89734	0.894398
Male_Smallintestine	0.866343	0.8557
Male_Spleen	0.907168	0.89656
Male_Stomach	0.826368	0.821275
Male_Thymus	0.873088	0.862287

## Sheet: S9
Supplementary Table S9. AUC values for all pig samples across 10 groups.
model	set	Duroc_Fat	Duroc_Heart	Duroc_Liver	Duroc_Muscle	Duroc_Spleen	ES_Fat	ES_Heart	ES_Liver	ES_Muscle	ES_Spleen	LW_Fat	LW_Liver	LW_Muscle	MS_Fat	MS_Liver	MS_Muscle	average
DeepSATA	1	0.816912	0.800687	0.757704	0.811674	0.758437	0.791011	0.726172	0.751814	0.80086	0.792806	0.794646	0.752667	0.798757	0.817622	0.707328	0.777269	0.778523
DeepSATA	2	0.808891	0.797431	0.749232	0.790679	0.746422	0.777077	0.719671	0.741574	0.774061	0.789548	0.781507	0.744011	0.781713	0.812574	0.697129	0.765871	0.767337
DeepSATA	3	0.81783	0.803834	0.752659	0.79871	0.757131	0.784208	0.728131	0.751844	0.792276	0.791966	0.784017	0.751211	0.785431	0.819293	0.699613	0.772027	0.774386
DeepSATA	4	0.813179	0.800603	0.73872	0.801314	0.739637	0.769668	0.721044	0.745082	0.786786	0.785583	0.773139	0.740517	0.786702	0.806756	0.687073	0.76178	0.766099
DeepSATA	5	0.819694	0.800319	0.750234	0.798325	0.753551	0.782556	0.733176	0.759412	0.788398	0.793089	0.789535	0.754075	0.792337	0.817404	0.708644	0.767539	0.775518
DeepSATA	6	0.820487	0.800411	0.749891	0.8023	0.749743	0.787021	0.731812	0.75634	0.791387	0.787258	0.792021	0.742438	0.788393	0.820232	0.700773	0.770233	0.774421
DeepSATA	7	0.800953	0.791984	0.734922	0.787552	0.742956	0.764236	0.722387	0.746387	0.778312	0.791234	0.771039	0.740995	0.772814	0.79781	0.686995	0.756431	0.761688
DeepSATA	8	0.796022	0.789144	0.746523	0.782818	0.751004	0.764411	0.715683	0.750001	0.772095	0.79041	0.767375	0.742088	0.770638	0.804019	0.694246	0.753923	0.7619
DeepSATA	9	0.808067	0.797119	0.740229	0.793694	0.742749	0.78073	0.717258	0.752321	0.782316	0.787491	0.776782	0.742063	0.780257	0.817317	0.688032	0.769056	0.767217
DeepSATA	10	0.805105	0.798362	0.747406	0.794067	0.747012	0.77328	0.72	0.742249	0.781619	0.787824	0.780256	0.743487	0.777163	0.809243	0.689698	0.763252	0.766251
																	mean:	0.769334
DeepSEA	1	0.814841	0.799241	0.752421	0.809631	0.755196	0.785772	0.723556	0.749027	0.796331	0.791594	0.791564	0.745793	0.792412	0.817144	0.696942	0.771993	0.774591
DeepSEA	2	0.809125	0.799523	0.748396	0.79616	0.743542	0.774347	0.720216	0.745287	0.778013	0.791385	0.778676	0.741617	0.785208	0.811614	0.693481	0.768737	0.767833
DeepSEA	3	0.817388	0.803403	0.748045	0.798312	0.752653	0.781742	0.722434	0.744732	0.788115	0.791391	0.779508	0.746587	0.78489	0.814296	0.694782	0.772454	0.771296
DeepSEA	4	0.811555	0.80131	0.73891	0.801481	0.740745	0.770218	0.720645	0.752149	0.787049	0.789248	0.774255	0.738195	0.785701	0.808262	0.690377	0.761436	0.766971
DeepSEA	5	0.812224	0.796796	0.745351	0.794007	0.742138	0.770207	0.72831	0.750621	0.783099	0.786479	0.777901	0.747428	0.784375	0.808705	0.699348	0.76132	0.768019
DeepSEA	6	0.80226	0.789605	0.733673	0.787558	0.73264	0.764759	0.715224	0.748908	0.776766	0.78509	0.768618	0.726954	0.770992	0.79971	0.681109	0.751724	0.758474
DeepSEA	7	0.799845	0.789422	0.7326	0.783615	0.744652	0.762338	0.718846	0.742945	0.776194	0.792378	0.770651	0.734182	0.771217	0.799787	0.683383	0.753337	0.759712
DeepSEA	8	0.793432	0.788928	0.739515	0.778509	0.738155	0.759239	0.70933	0.748719	0.765855	0.789253	0.759802	0.737615	0.769623	0.796852	0.683508	0.748452	0.756674
DeepSEA	9	0.800847	0.7899	0.739908	0.78338	0.739126	0.773684	0.713669	0.752462	0.773486	0.787246	0.769082	0.739447	0.771483	0.806438	0.688427	0.761027	0.761851
DeepSEA	10	0.807647	0.798141	0.744228	0.79935	0.742637	0.773132	0.719045	0.747751	0.784497	0.786928	0.781359	0.741817	0.782619	0.807766	0.690125	0.766237	0.76708
means the groups used in analyses.																	mean:	0.76525

## Sheet: S10
Supplementary Table S10. The mean AUC values for all pig samples across 10 groups.
Sample names	DeepSATA	DeepSEA
Duroc_Fat	0.810714	0.806916
Duroc_Heart	0.797989	0.795627
Duroc_Liver	0.746752	0.742305
Duroc_Muscle	0.796113	0.7932
Duroc_Spleen	0.748864	0.743148
ES_Fat	0.77742	0.771544
ES_Heart	0.723533	0.719127
ES_Liver	0.749703	0.74826
ES_Muscle	0.784811	0.78094
ES_Spleen	0.789721	0.789099
LW_Fat	0.781032	0.775142
LW_Liver	0.745355	0.739963
LW_Muscle	0.78342	0.779852
MS_Fat	0.812227	0.807057
MS_Liver	0.695953	0.690148
MS_Muscle	0.765738	0.761672

[truncated: 1 more sheets: S11]
